# Supplementary material for: Self-Powered Multimodal Tactile Sensing Enabled by Hybrid Triboelectric and Magnetoelastic Mechanisms
Source: Cyborg Bionic Syst. 2025 Jul 2;6:0320. doi: 10.34133/cbsystems.0320 (PMC12214300; doi:10.34133/cbsystems.0320)
Supplement: Supplementary 1 — Notes S1 to S6 Figs. S1 to S19 Tables S1 to S7 Movies S1 to S4 [file cbsystems.0320.f1.zip]

Archive with 5 entries (5 files):
- Movie S1_Material identification task.mp4
- Movie S2_Softness identification task.mp4
- Movie S3_Roughness identification task.mp4
- Movie S4_Mixed property object identification task.mp4
- Supplementary_Materials_revised.pdf
